# Supplementary material for: Characterization and Control of Dendrobium officinale Bud Blight Disease
Source: Pathogens. 2023 Apr 20;12(4):621. doi: 10.3390/pathogens12040621 (PMC10142839; doi:10.3390/pathogens12040621)
Supplement: Supplementary file 1 [file pathogens-12-00621-s001.zip]

Archive with 5 entries (5 files):
- .DS_Store
- Figure S1_PhylogeneticTree for Ectophoma Strains.pdf
- Figure S2_PhylogeneticTree for Alternaria Strains.pdf
- Figure S3_PhylogeneticTree for Stagonosporopsis Strain.pdf
- Table S1-3_Species' accession numbers.pdf
